# Supplementary material for: Assessment of Fatty Acid-Specific Lipolysis by In Vitro Digestion and GC-FID
Source: Nutrients. 2021 Oct 29;13(11):3889. doi: 10.3390/nu13113889 (PMC8623358; doi:10.3390/nu13113889)
Supplement: Supplementary file 1 [file nutrients-13-03889-s001.zip]

Archive with 1 entries (1 files):
- nutrients-1413537-supplementary.pdf
